# Supplementary material for: Blood Morphology and Hematology of Adult Baikal Seals (Pusa sibirica Gmelin, 1788) Under Professional Care
Source: Animals (Basel). 2025 Jan 15;15(2):217. doi: 10.3390/ani15020217 (PMC11758329; doi:10.3390/ani15020217)
Supplement: Supplementary file 1 [file animals-15-00217-s001.zip]

Archive with 1 entries (1 files):
- animals-3384622-supplementary.pdf
